# Supplementary material for: Accuracy and interobserver-agreement of respiratory rate measurements by healthcare professionals, and its effect on the outcomes of clinical prediction/diagnostic rules
Source: PLoS One. 2019 Oct 3;14(10):e0223155. doi: 10.1371/journal.pone.0223155 (PMC6776326; doi:10.1371/journal.pone.0223155)
Supplement: S1 Database — (XLSX) [file pone.0223155.s006.xlsx]

## Sheet: Blad1
			Movie -->	1	1	2	2	3	3	4	4	5	5
Respondent	Function	Years of exp	Preferred method	Continuous	Categorical	Continuous	Categorical	Continuous	Categorical	Continuous	Categorical	Continuous	Categorical
1	1	2	2	20	1	12	0	24	2	20	1	28	2
2	1	5	2	32	2	14	1	22	2	20	1	28	2
3	1	6	1	22	2	14	1	24	2	20	2	28	2
4	1	4	4	35	2	18	1	35	2	22	1	40	2
5	1	2	2	30	2	12	1	24	2	20	2	28	2
6	1	4	2	24	1	18	0	22	2	20	1	24	2
7	1	4	1	30	2	12	1	24	2	20	1	27	2
8	1	4	2	32	2	12	1	24	1	20	1	28	2
9	1	4	1	30	2	12	1	24	2	22	2	32	2
10	1	4	4	30	2	12	1	24	2	20	2	26	2
11	1	1	1	27	2	12	1	23	2	22	2	28	2
12	5	15	1	14	1	28	2	24	2	22	2	18	1
13	5	9	2	30	2	14	1	24	2	20	2	16	1
14	5	20	1	18	1	26	2	18	1	18	1	20	1
15	4	7	1	32	2	12	1	24	2	20	1	33	2
16	6	3	2	16	1	28	2	22	2	26	2	18	1
17	3	1	1	18	1	26	2	22	2	18	1	24	2
18	1	2	2	25	2	8	0	26	2	24	2	32	2
19	1	2	2	30	2	14	1	22	2	18	1	26	2
20	5	1	1	30	2	14	1	28	2	24	2	30	2
21	1	2	2	32	2	14	1	24	2	20	1	26	2
22	1	1	1	30	2	12	0	24	2	24	2	30	2
23	1	1	1	26	2	15	1	24	2	19	1	27	2
24	1	2	4	30	2	13	0	18	1	17	0	20	1
25	5	4	1	30	2	16	1	24	2	20	1	27	2
26	1	1	3	32	2	14	1	24	2	20	1	28	2
27	1	4	1	30	2	12	0	24	2	24	2	30	2
28	1	4	3	30	2	13	0	25	2	19	1	27	2
29	1	3	2	32	2	14	1	24	1	18	1	27	2
30	4	5	5	30	2	15	1	22	1	20	1	26	2
31	1	2	2	30	2	25	1	26	2	24	2	32	2
32	4	17	3	35	2	20	1	23	1	20	1	32	2
33	4	8	1	35	2	12	1	24	2	18	2	22	2
34	1	2	3	30	2	12	1	24	1	30	2	30	2
35	2	7	1	32	2	12	1	18	2	18	2	30	2
36	2	30	1	18	2	14	1	16	2	12	1	18	2
37	5	10	1	40	2	30	0	25	1	20	1	35	2
38	1	1	5	30	2	14	1	22	2	20	1	26	2
39	2	12	1	30	2	12	1	28	2	16	1	32	2
40	4	26	5	40	2	16	1	24	2	18	1	26	2
41	2	5	4	50	2	15	1	44	2	18	2	50	2
42	2	2	3	20	2	12	0	22	2	18	1	26	2
43	5	4	1	35	1	12	1	22	2	40	1	40	2
44	3	1	5	25	2	10	1	24	2	20	1	18	1
45	3	2	2	55	2	10	0	24	2	20	2	28	2
46	3	4	1	37	2	11	1	18	2	20	2	28	2
47	3	3	2	20	2	14	1	22	2	18	1	28	2
48	5	6	2	25	2	18	1	26	2	20	1	22	1
49	3	6	1	35	2	12	1	32	2	20	2	36	2
50	3	1	5	30	2	12	0	32	2	10	0	14	1
51	1	4	1	28	2	16	1	28	2	20	1	20	1
52	2	20	3	32	2	16	1	21	2	19	2	28	2
53	3	2	2	50	2	15	1	24	2	20	1	28	2
54	3	1	2	30	2	15	1	25	2	19	1	26	2
55	3	4	3	30	2	12	1	22	2	19	2	26	2
56	5	5	3	30	2	15	1	22	2	19	1	25	2
57	3	3	1	28	2	15	1	22	2	20	2	24	2
58	2	6	4	30	2	7	0	24	2	16	1	26	2
59	1	4	2	26	2	12	1	22	2	20	2	26	2
60	5	3	2	32	2	12	0	20	0	17	1	22	2
61	5	10	2	30	2	14	1	22	1	20	1	30	2
62	1	5	1	32	2	12	1	24	2	20	2	28	2
63	2	6	2	30	2	12	1	24	2	20	1	26	2
64	3	6	1	30	1	14	1	24	2	20	2	28	2
65	5	2	4	36	2	12	1	24	2	19	1	28	2
66	5	11	4	25	2	6	0	13	2	16	1	20	2
67	1	2	2	30	2	12	0	18	1	18	1	25	2
68	2	44	3	32	2	16	1	28	2	20	1	32	2
69	5	12	3	30	2	12	1	21	2	24	2	28	2
70	3	3	1	25	2	16	1	20	2	16	1	32	2
71	1	4	2	22	1	10	0	24	2	20	1	28	2
72	3	2	2	30	2	14	0	24	2	16	1	30	2
73	5	10	5	32	2	16	1	24	2	20	1	28	2
74	2	4	1	45	2	13	1	25	2	20	2	28	2
75	3	2	1	30	2	15	1	24	2	20	2	25	2
76	5	27	1	40	0	12	1	30	2	16	1	33	2
77	2	19	3	37	2	30	1	12	2	40	1	20	1
78	3	6	2	30	2	12	1	25	2	20	2	26	2
79	5	12	5	30	2	12	1	24	2	20	2	24	2
80	2	0	1	26	2	24	1	28	2	16	1	26	2
81	2	4	4	32	2	12	1	24	1	20	1	28	2
82	4	2	2	25	2	16	1	22	2	18	1	26	2
83	2	5	1	28	2	12	1	28	2	12	1	28	2
84	4	1	1	50	2	15	1	24	2	20	2	28	2
85	2	7	4	20	2	8	0	21	2	16	1	24	2
86	2	12	4	28	2	14	1	24	2	20	2	27	2
87	2	8	3	28	2	13	1	26	2	20	2	28	2
88	4	1	1	32	2	12	1	24	2	20	1	28	2
89	2	1	1	30	2	14	0	20	1	24	1	32	2
90	3	3	2	21	2	7	0	18	1	15	1	40	2
91	3	1	4	20	2	12	1	22	2	16	1	28	2
92	3	0	1	35	2	12	1	24	2	20	2	36	2
93	5	20	3	35	2	18	1	28	2	25	2	25	2
94	3	2	2	30	2	18	1	24	2	20	2	28	2
95	5	0	3	30	2	15	1	26	2	20	1	28	2
96	1	6	1	35	2	18	1	24	2	19	1	28	2
97	2	44	3	28	2	14	1	23	2	20	2	24	2
98	1	4	1	32	2	12	1	24	2	16	1	28	2
99	1	4	1	30	2	10	1	24	2	20	1	32	2
100	5	6	2	30	2	12	1	24	2	19	1	26	2
101	2	4	2	30	2	14	1	22	2	18	1	27	2
102	5	10	5	28	2	14	1	28	2	26	2	28	2
103	5	20	4	40	2	20	1	40	2	20	1	30	2
104	1	1	1	32	2	8	0	24	2	16	2	28	2
105	5	12	1	30	2	10	1	24	2	20	2	32	2
106	4	5	2	24	2	12	1	26	2	24	2	32	2
107	5	15	4	27	2	18	1	20	1	20	1	25	2
108	5	12	1	28	1	16	0	28	2	20	1	32	2
109	2	7	2	30	2	12	0	24	2	20	1	26	2
110	6	6	2	33	2	15	1	26	2	20	1	30	2
111	3	3	2	30	2	12	1	24	2	20	2	30	2
112	2	3	3	30	2	18	2	21	2	20	2	28	2
113	3	1	2	30	2	12	0	24	2	20	2	28	2
114	5	4	1	32	2	16	1	24	2	20	2	28	2
115	2	13	1	30	2	16	1	22	2	15	1	25	2
116	5	2	2	30	2	16	1	26	2	22	2	30	2
117	2	2	1	30	2	20	1	24	2	20	1	28	2
118	2	9	1	40	2	30	2	25	2	20	2	32	2
119	1	1	4	20	2	12	1	15	2	24	1	16	2
120	2	23	4	25	2	12	1	19	2	13	1	12	1
121	3	4	1	50	2	15	1	25	2	20	2	30	2
122	4	16	3	30	2	16	1	24	2	18	1	28	2
123	3	0	4	30	2	10	1	22	2	18	1	26	2
124	3	2	4	20	1	10	0	22	2	18	1	26	2
125	4	20	1	40	2	18	1	28	2	20	1	32	2
126	4	10	1	40	2	15	1	22	2	18	1	26	2
127	4	5	2	18	2	8	1	22	2	18	2	24	2
128	2	12	2	30	2	15	1	24	2	20	1	26	2
129	2	10	2	25	2	15	1	24	2	20	1	28	2
130	4	6	1	30	2	13	1	24	2	20	1	28	2
131	4	4	1	38	2	12	0	32	2	18	1	16	1
132	2	15	2	30	2	12	1	30	2	20	2	30	2
133	3	3	2	20	2	15	1	30	2	15	1	22	2
134	2	10	1	30	2	15	1	30	2	24	2	28	2
135	5	8	1	25	2	18	1	22	2	20	1	28	2
136	4	5	1	40	2	12	1	24	2	20	2	32	2
137	2	15	4	30	2	14	1	20	2	18	1	28	2
138	4	0	2	30	2	24	1	22	1	20	1	27	2
139	5	14	4	30	2	15	1	22	2	18	1	26	2
140	5	20	5	30	2	16	1	26	2	18	1	24	2
141	5	6	2	30	2	12	1	24	2	20	2	26	2
142	2	3	1	36	2	15	1	24	2	16	1	20	2
143	4	3	2	35	2	12	1	20	2	17	1	24	2
144	5	4	1	25	2	12	1	28	2	18	1	27	2
145	2	3	1	24	2	11	1	26	2	24	2	60	2
146	1	4	2	35	2	35	1	24	2	20	1	28	2
147	5	2	2	42	2	11	0	22	2	17	1	23	2
148	3	3	1	40	2	14	1	22	2	18	2	24	2
149	2	0	1	30	2	24	2	24	2	20	2	28	2
150	2	8	1	30	2	15	1	24	2	24	2	32	2
151	4	25	3	30	2	12	0	26	2	20	1	28	2
152	4	1	1	40	2	12	1	20	1	20	1	28	2
153	4	1	2	30	2	15	1	24	2	20	1	28	2
154	5	6	2	45	2	16	1	24	2	20	2	24	2
155	4	3	5	35	2	12	1	24	2	20	1	26	2
156	3	2	1	24	2	16	1	24	2	18	1	26	2
157	2	1	1	30	2	12	1	24	2	12	1	32	2
158	2	5	4	16	1	10	0	12	1	12	1	14	1
159	4	0	2	30	2	12	1	24	2	20	1	30	2
160	3	2	3	30	2	14	1	30	2	20	1	24	2
161	4	3	2	30	2	16	1	24	2	20	1	26	2
162	2	10	1	38	2	18	1	24	2	20	1	32	2
163	2	3	1	40	2	16	1	22	2	18	1	26	2
164	2	11	1	24	2	12	1	24	2	20	1	30	2
165	1	2	1	35	2	24	2	30	2	24	2	24	2
166	5	13	2	60	2	16	1	40	2	30	2	50	2
167	1	6	2	32	2	12	1	22	2	18	1	26	2
168	2	7	2	40	2	12	1	24	2	20	2	26	2
169	2	3	1	28	2	16	1	28	2	24	2	32	2
170	5	2	2	30	2	12	1	24	2	18	1	28	2
171	2	1	1	36	2	16	1	24	2	20	1	35	2
172	1	5	2	60	2	25	1	23	2	18	1	25	2
173	2	40	2	30	2	14	1	22	2	20	1	26	2
174	5	1	1	30	2	12	1	24	2	18	2	28	2
175	2	15	5	30	2	12	1	28	1	28	1	25	1
176	4	4	2	40	2	10	0	22	2	22	2	28	2
177	3	1	1	30	2	15	1	26	2	20	1	28	2
178	2	13	1	30	2	12	1	35	2	24	2	35	2
179	3	4	2	40	2	20	1	22	2	20	1	30	2
180	3	3	2	30	2	12	1	24	2	20	2	26	2
181	3	5	1	28	2	14	1	28	2	16	1	32	2
182	5	6	2	40	2	20	1	24	2	20	1	26	2
183	2	17	1	30	2	15	1	22	1	24	1	24	1
184	5	3	1	30	2	12	1	21	2	21	2	21	2
185	5	10	4	25	2	12	1	23	2	20	2	25	2
186	2	8	2	14	2	16	1	24	2	20	2	26	2
187	3	3	2	30	2	18	1	24	2	18	1	28	2
188	3	1	1	35	2	12	1	24	2	18	2	26	2
189	3	6	1	32	2	11	1	20	2	20	2	28	2
190	5	10	2	30	2	12	1	30	2	24	2	18	2
191	2	34	4	30	2	14	1	22	2	16	1	26	2
192	2	10	2	35	2	10	0	26	2	20	2	28	2
193	2	25	4	35	2	18	1	24	2	20	1	28	2
194	2	16	3	32	2	32	0	64	2	20	1	20	2
195	3	3	2	34	2	14	1	22	2	20	2	28	2
196	3	1	5	18	2	11	1	12	2	21	2	27	2
197	2	10	2	28	2	12	1	22	1	18	1	28	2
198	3	0	1	25	2	12	1	24	2	20	1	28	2
199	5	1	2	30	2	12	1	12	2	18	1	28	2
200	6	14	1	32	2	12	1	24	2	20	1	28	2
201	3	1	2	26	2	16	1	24	2	18	1	28	2
202	2	13	1	35	2	15	1	24	2	18	1	28	2
203	5	3	2	30	2	15	1	23	2	18	1	26	2
204	2	10	2	30	2	24	1	25	2	25	1	29	2
205	3	6	1	20	2	12	0	24	2	20	1	30	2
206	5	6	2	60	2	20	1	24	2	20	1	28	2
207	5	20	4	30	2	15	1	20	2	15	1	30	2
208	3	1	4	35	2	12	1	24	2	18	1	25	2
209	3	1	2	25	2	10	0	24	2	20	1	26	1
210	3	2	2	24	2	12	1	24	2	20	2	28	2
211	2	5	2	28	2	16	1	16	2	20	1	20	2
212	5	30	3	30	2	13	1	24	2	19	2	30	2
213	5	20	3	30	2	12	1	24	2	20	2	28	2
214	3	2	2	30	2	12	1	24	2	18	1	28	2
215	3	2	5	35	2	12	1	24	2	24	2	30	2
216	3	0	1	24	2	12	1	11	1	20	1	30	2
217	5	7	5	33	2	12	1	21	2	19	1	30	2
218	5	4	2	30	2	12	1	22	2	18	1	26	2
219	5	29	4	60	2	15	0	12	1	22	2	45	2
220	3	3	2	30	2	12	1	25	2	20	2	26	2
221	2	40	2	50	2	14	0	24	2	20	1	26	2
222	2	3	3	25	2	14	1	20	2	17	1	23	2
223	3	2	4	60	2	15	1	40	2	20	1	30	2
224	2	5	3	32	2	11	1	24	2	20	1	26	2
225	3	3	1	30	2	16	1	24	2	20	1	28	2
226	5	1	1	24	2	12	1	21	2	20	2	26	2
227	3	1	1	25	2	14	1	28	2	20	1	36	2
228	5	16	2	30	2	16	1	24	2	20	1	28	2
229	2	4	1	40	2	20	2	24	2	18	1	30	2
230	5	0	2	30	2	15	1	24	2	18	1	26	2
231	3	5	1	24	2	12	0	24	2	20	2	28	2
232	3	1	1	25	2	12	1	20	1	24	2	28	2
233	4	6	2	22	2	12	1	22	2	20	1	28	2
234	1	6	4	20	2	10	0	20	2	12	1	25	2
235	3	2	2	30	2	14	1	22	2	20	2	26	2
236	4	10	2	30	2	24	2	24	2	18	1	28	2
237	5	3	4	32	2	11	0	18	1	20	1	28	2
238	3	1	4	35	2	15	1	24	2	21	1	27	2
239	2	30	3	30	2	15	0	22	1	22	1	28	2
240	4	2	2	60	2	15	1	26	2	22	2	28	2
241	1	4	1	20	2	12	0	18	1	24	2	28	2
242	2	7	4	30	2	12	1	24	2	18	1	26	2
243	2	10	4	24	2	12	0	24	2	20	2	28	2
244	2	14	4	28	2	15	1	24	2	20	2	28	2
245	2	2	1	32	2	16	1	24	2	20	2	28	2
246	5	15	1	25	2	15	1	25	2	20	1	25	2
247	2	9	1	20	2	18	1	24	2	20	2	20	2
248	2	1	2	30	2	18	1	24	2	20	2	26	2
249	4	30	1	30	2	10	0	28	2	24	1	32	2
250	2	27	2	18	2	12	1	20	2	18	1	20	2
251	3	3	2	28	2	12	0	22	2	16	1	20	1
252	3	2	2	26	2	10	1	22	2	20	1	28	2
253	5	35	5	30	2	24	1	24	2	20	2	24	2
254	2	4	2	26	2	16	1	24	2	20	2	28	2
255	5	15	2	25	2	40	2	24	2	21	2	26	2
256	5	7	1	20	2	12	1	22	2	19	1	26	2
257	3	3	1	30	2	14	1	28	2	22	2	32	2
258	2	15	1	32	2	16	2	20	2	20	2	28	2
259	2	4	2	26	2	16	1	24	2	20	2	28	2
260	2	12	2	34	2	16	1	23	2	18	1	26	2
261	3	3	2	30	2	12	1	24	2	20	2	26	2
262	2	14	2	25	2	12	1	24	2	20	2	26	2
263	2	8	4	30	2	15	1	28	2	16	1	28	2
264	3	0	4	32	2	30	1	24	2	21	2	26	2
265	2	6	2	35	2	13	1	30	2	20	2	28	2
266	2	28	4	32	2	16	1	24	2	16	1	28	2
267	3	1	1	36	2	12	1	24	2	20	1	30	2
268	2	1	2	25	2	15	1	24	2	20	1	26	2
269	2	1	2	20	2	12	1	24	2	20	2	28	2
270	3	2	2	30	2	15	1	32	2	20	1	26	2
271	2	20	4	32	2	18	1	20	1	16	1	28	2
272	5	1	1	25	2	12	1	24	2	20	2	28	2
273	5	2	1	25	2	12	1	28	2	20	1	28	2
274	2	17	2	28	2	12	1	26	2	20	1	26	2
275	5	6	4	35	2	15	1	25	2	20	2	27	2
276	2	35	4	22	2	12	1	20	2	15	1	30	2
277	4	6	1	30	2	12	1	24	2	20	1	26	2
278	2	4	1	30	2	14	1	25	2	15	1	25	2
279	5	12	2	40	2	15	1	24	2	20	1	48	2
280	2	18	1	30	2	10	0	28	2	16	1	28	2
281	3	2	2	30	2	12	1	24	2	18	1	26	2
282	5	7	2	25	2	10	0	26	2	20	2	26	2
283	2	38	2	30	2	15	1	22	1	22	2	26	2
284	4	1	1	24	2	12	1	24	2	20	2	30	2
285	2	10	1	32	2	14	1	28	2	20	1	28	2
286	1	4	2	60	2	20	1	24	2	18	1	26	2
287	2	6	1	26	2	14	1	30	2	18	1	22	2
288	2	35	2	40	2	15	1	26	2	18	1	28	2
289	2	14	1	30	2	13	1	28	2	16	1	28	2
290	2	7	2	24	2	12	1	22	2	18	2	28	2
291	2	21	5	30	2	15	1	24	2	24	2	30	2
292	5	7	1	30	0	12	1	24	2	15	1	28	2
293	4	8	3	40	2	12	1	22	2	19	2	27	2
294	2	1	2	30	2	14	1	24	2	22	2	26	2
295	2	7	1	32	2	16	1	28	2	24	2	28	2
296	3	2	4	32	2	12	0	24	2	20	2	26	2
297	5	20	3	32	2	12	1	24	2	20	2	28	2
298	3	1	2	60	2	20	1	24	2	10	2	26	2
299	2	5	2	40	2	10	0	18	1	16	1	28	2
300	3	4	1	20	2	12	1	20	2	20	2	28	2
301	5	4	1	22	2	12	0	22	2	20	1	30	2
302	2	1	2	35	2	18	2	22	2	20	2	28	2
303	2	13	1	35	2	15	1	24	2	18	1	28	2
304	3	3	2	30	2	17	1	22	2	18	1	23	2
305	3	2	1	30	2	11	1	22	2	20	2	24	2
306	2	18	4	30	2	14	1	22	2	19	2	28	2
307	2	25	1	30	2	14	1	22	2	18	2	26	2
308	5	5	2	30	2	12	1	26	2	18	1	26	2
309	2	1	2	32	2	16	1	24	2	16	1	32	2
310	5	6	1	36	2	14	1	22	2	19	1	26	2
311	1	2	1	32	2	12	1	24	2	20	2	28	2
312	1	2	2	32	2	16	1	24	2	20	1	28	2
313	1	2	1	30	2	15	0	28	2	20	1	24	2
314	1	2	1	30	2	14	1	24	2	20	1	28	2
315	2	1	2	24	2	12	1	24	2	20	1	26	2
316	5	7	1	30	2	14	1	24	2	20	1	26	2
317	3	1	2	30	2	18	1	24	2	20	1	26	2
318	3	1	2	36	2	16	1	18	1	30	2	40	2
319	4	11	3	28	2	14	2	26	2	18	2	26	2
320	2	26	3	35	2	12	1	28	2	18	1	26	2
321	2	30	3	37	2	10	0	17	1	16	1	9	0
322	2	1	1	30	2	16	1	24	2	20	1	24	2
323	2	19	4	40	2	20	2	28	2	20	2	28	2
324	4	2	1	40	2	25	1	28	1	20	1	32	2
325	4	2	1	40	2	25	1	28	1	20	1	32	2
326	4	4	1	36	2	12	1	32	2	18	1	27	2
327	3	4	2	30	2	15	1	24	2	18	1	28	2
328	3	1	4	25	2	18	1	21	2	26	1	26	2
329	2	6	1	30	2	15	1	24	1	18	2	27	2
330	1	4	1	50	2	20	2	24	2	20	2	26	2
331	2	5	1	40	2	28	1	22	2	25	2	40	2
332	2	1	1	30	2	12	0	23	1	20	1	28	2
333	1	2	1	30	2	15	1	23	2	20	1	26	2
334	2	28	4	32	2	21	1	19	2	15	1	22	2
335	5	10	4	40	2	30	2	32	2	21	2	28	2
336	5	3	3	30	2	15	1	30	2	20	2	30	2
337	3	4	1	30	2	15	1	24	2	20	2	32	2
338	3	1	1	25	2	14	1	25	2	16	1	35	2
339	2	1	2	32	2	12	0	24	2	20	1	28	2
340	2	4	4	28	2	14	1	22	2	18	1	26	2
341	1	2	2	32	2	8	1	24	2	10	1	28	2
342	2	10	2	32	2	14	0	24	1	20	1	28	2
343	5	6	2	26	2	12	1	24	2	20	2	26	2
344	2	5	5	24	2	18	1	21	2	24	2	28	1
345	4	10	2	32	2	14	1	26	2	20	1	28	2
346	5	9	3	26	2	16	1	24	2	19	1	26	2
347	5	5	2	30	2	15	1	24	2	22	2	28	2
348	5	6	2	30	2	12	1	24	2	18	1	28	2
349	2	8	1	50	2	12	1	22	2	20	2	24	2
350	2	3	1	28	2	16	1	24	2	18	1	24	2
351	3	2	1	30	2	15	1	24	2	18	1	30	2
352	3	0	1	25	2	15	1	22	2	18	1	28	2
353	2	17	2	30	2	12	1	22	1	18	1	26	1
354	3	0	1	30	2	12	1	24	2	22	2	28	2
355	3	1	1	28	2	12	1	28	2	16	1	30	2
356	2	6	1	32	2	16	1	36	2	16	1	32	2
357	3	1	1	30	2	13	1	24	2	20	1	30	2
358	5	6	4	40	2	12	1	25	2	18	2	30	2
359	5	2	1	40	2	18	2	24	2	18	2	24	2
360	2	13	2	26	2	14	1	24	2	20	1	24	2
361	5	10	2	25	2	10	0	24	2	16	1	30	2
362	2	25	2	40	2	8	0	24	2	20	1	24	2
363	3	0	3	30	2	12	1	24	2	20	2	26	2
364	3	2	2	30	2	12	0	22	2	18	1	26	2
365	2	6	2	30	2	15	1	22	2	20	2	28	2
366	2	10	2	30	2	12	1	20	1	20	1	30	2
367	2	3	1	60	2	20	2	24	2	18	1	24	2
368	2	44	2	30	2	12	1	24	2	18	1	30	2
369	3	1	2	40	2	11	1	22	2	20	2	24	2
370	2	3	1	30	2	16	1	34	2	20	2	38	2
371	3	1	1	30	2	20	1	24	2	20	1	28	2
372	2	6	4	30	2	9	0	30	2	24	1	30	2
373	3	0	1	32	2	12	1	24	2	20	2	28	2
374	5	7	3	40	2	10	1	20	2	16	2	25	2
375	1	5	2	55	2	12	1	24	2	20	1	28	2
376	5	8	1	30	2	18	1	30	2	24	2	30	2
377	2	0	1	30	2	18	1	40	2	20	2	40	2
378	2	1	1	40	2	20	2	28	2	20	2	28	2
379	2	22	2	32	2	13	1	24	2	20	1	28	2
380	1	5	1	30	2	12	1	24	2	19	1	26	2
381	2	5	2	30	2	16	1	28	2	18	1	32	2
382	2	3	1	30	2	16	1	24	2	20	2	25	2
383	2	2	2	38	2	24	1	36	2	20	1	24	2
384	5	7	1	28	2	20	0	28	2	20	1	30	2
385	2	11	5	29	2	15	1	18	1	17	1	20	2
386	5	3	1	20	2	12	1	24	2	20	2	28	2
387	5	7	1	28	2	8	0	24	2	18	1	26	2
388	3	0	2	30	2	15	1	24	2	20	2	26	2
389	2	10	4	30	2	16	1	24	2	22	2	28	2
390	5	6	1	22	2	12	0	24	2	23	2	25	2
391	5	3	5	30	2	15	1	22	2	20	1	28	2
392	2	18	4	32	2	18	1	26	2	20	2	26	2
393	2	1	2	31	2	13	1	24	2	20	1	30	2
394	3	1	2	25	2	14	1	24	2	20	1	28	2
395	3	0	2	30	2	18	1	24	2	20	1	24	2
396	5	3	4	40	2	15	1	24	2	14	1	30	2
397	5	4	4	30	2	14	1	24	2	20	2	28	2
398	5	5	2	36	2	14	1	24	2	20	1	26	2
399	5	2	1	28	2	9	0	24	2	20	2	24	2
400	5	1	1	32	2	16	1	28	2	20	2	32	2
401	3	1	1	25	2	12	1	24	2	24	2	32	2
402	2	29	4	40	2	12	1	24	2	24	1	30	2
403	2	3	1	30	2	16	1	24	2	20	1	29	2
404	2	10	4	32	2	12	1	24	2	20	1	32	2
405	2	3	4	28	2	12	1	28	2	20	1	32	2
406	1	4	2	35	2	15	1	28	2	22	2	30	2
407	5	4	2	30	2	12	0	24	2	18	1	30	2
408	5	4	2	20	2	12	1	24	2	20	2	24	2
409	2	23	2	25	2	12	1	22	2	20	2	26	2
410	2	19	4	32	2	20	1	22	2	18	1	28	2
411	2	2	1	36	2	12	1	24	2	20	1	28	2
412	2	14	2	36	2	15	1	20	1	16	1	24	2
413	2	43	1	24	2	14	1	24	2	16	1	25	2
414	2	20	1	28	2	10	1	28	2	24	2	32	2
415	2	1	2	40	2	20	2	24	2	20	2	28	2
416	2	4	3	30	2	13	0	22	2	19	1	26	2
417	5	10	2	30	2	12	1	26	2	20	2	28	2
418	2	24	2	30	2	12	1	24	2	20	1	26	2
419	2	5	4	30	2	15	1	28	2	22	1	44	2
420	2	6	1	28	2	16	1	28	2	20	2	28	2
421	2	5	2	24	2	15	1	24	2	20	2	28	2
422	5	5	1	40	2	16	1	24	2	20	2	28	2
423	2	10	4	35	2	10	0	16	1	16	1	22	2
424	2	16	4	30	2	13	1	24	2	20	2	26	2
425	1	5	2	26	2	16	1	24	2	18	1	26	2
426	2	29	1	40	2	16	1	24	2	20	2	28	2
427	3	2	3	24	2	18	1	22	2	20	2	26	2
428	2	2	2	30	2	12	1	24	2	18	1	28	2
429	3	2	2	25	2	12	1	24	2	20	2	25	2
430	2	11	3	60	2	17	1	24	2	16	1	26	2
431	2	20	1	36	2	22	1	24	2	28	2	24	1
432	2	1	2	30	2	15	1	22	2	18	1	28	2
433	2	7	4	36	2	15	1	24	2	28	2	28	2
434	2	8	4	30	2	16	1	24	2	20	2	32	2
435	5	2	1	36	2	12	1	24	2	18	2	28	2
436	3	2	4	30	2	12	1	24	2	16	1	28	2
437	2	5	4	37	2	11	1	11	1	17	1	20	2
438	3	8	2	28	2	12	0	22	1	20	1	26	2
439	5	2	2	20	2	10	1	22	2	17	2	28	2
440	5	5	1	30	2	16	1	20	2	20	2	25	2
441	5	14	2	50	2	15	1	32	2	24	2	26	2
442	3	3	1	25	2	12	1	24	2	16	1	28	2
443	5	12	2	36	2	12	1	24	2	20	1	28	2
444	3	5	5	30	1	20	1	25	2	20	1	30	2
445	2	18	4	30	2	12	1	24	2	20	2	28	2
446	2	6	1	20	2	12	1	24	2	20	2	28	2
447	2	5	1	24	2	16	1	24	2	16	1	28	2
448	2	10	2	32	2	14	0	26	2	20	1	28	2
